# Supplementary material for: Predictions and experimental tests of a new biophysical model of the mammalian respiratory oscillator
Source: eLife. 2022 Jul 7;11:e74762. doi: 10.7554/eLife.74762 (PMC9262387; doi:10.7554/eLife.74762)
Supplement: Source code 1. [file elife-74762-code1.zip]

Archive with 1 entries (1 files):
- 15-10-2021-ADV-eLife-74762/Source code 1.cc
